# Supplementary material for: Association between WHO First-Step Analgesic Use and Risk of Breast Cancer in Women of Working Age
Source: Pharmaceuticals (Basel). 2023 Feb 20;16(2):323. doi: 10.3390/ph16020323 (PMC9961524; doi:10.3390/ph16020323)
Supplement: Supplementary file 1 [file pharmaceuticals-16-00323-s001.zip]

Archive with 1 entries (1 files):
- pharmaceuticals-2127355-supplementary.pdf
